# Supplementary material for: Alkyne-tagged SERS nanoprobe for understanding Cu+ and Cu2+ conversion in cuproptosis processes
Source: Nat Commun. 2024 Apr 15;15:3246. doi: 10.1038/s41467-024-47549-1 (PMC11018805; doi:10.1038/s41467-024-47549-1)
Supplement: Supplementary file 4 — Source Data [file 41467_2024_47549_MOESM4_ESM.xlsx]

## Sheet: Fig2d-f
Figure 2d
				I2213/I2155												I2238/I2155
		Compound	Dose (μM)	I	II	III	IV	V	Mean	SD				Compound	Dose (μM)	I	II	III	IV	V	Mean	SD
		Cu+	0.5	3.36	3.5	3.45	2.88	3.06	3.25	0.085				Cu2+	0.5	1.7	1.85	1.99	1.67	1.74	1.8	0.017
			1	3.22	3.4	3.38	2.75	3.01	3.15	0.075					1	2.02	1.95	1.67	1.59	1.72	1.79	0.035
			2	3.33	2.74	2.78	2.65	3.05	2.91	0.149					2	1.95	1.87	1.9	1.7	1.7	1.82	0.014
			3	2.89	2.9	2.78	2.66	2.55	2.76	0.123					3	1.55	1.86	1.83	1.98	1.78	1.8	0.025
			4	2.79	2.79	2.88	2.05	2.74	2.65	0.144					4	1.73	1.84	1.72	1.64	1.63	1.792	0.034
			6	2.19	2.79	2.38	2.05	2	2.28	0.09					6	1.96	1.56	1.81	1.98	1.58	1.78	0.043
			8	1.79	2.09	1.88	2.05	2.59	2.08	0.169					8	1.69	1.63	1.98	1.87	1.7	1.774	0.024
			10	1.74	2.04	1.67	1.55	1.9	1.79	0.155					10	2.01	1.91	1.77	1.54	1.74	1.794	0.033
			12	1.44	1.14	1.67	1.73	1.39	1.47	0.069					12	1.54	1.81	2.02	1.99	1.67	1.81	0.043
			14	1.45	1.05	0.97	0.98	1.3	1.15	0.064					14	1.59	1.76	1.95	1.69	1.76	1.75	0.023
			15	1.43	1.46	0.88	0.76	0.92	1.09	0.088					15	2.04	1.59	1.58	1.79	1.89	1.778	0.041
			16	1.38	1.42	0.87	0.76	0.74	1.03	0.095					16	1.94	1.72	1.58	1.82	1.79	1.77	0.021
Figure 2e
				I2213/I2155												I2238/I2155
		Compound	Dose (μM)	I	II	III	IV	V	Mean	SD				Compound	Dose (μM)	I	II	III	IV	V	Mean	SD
		Cu+	0.5	2.72	3.33	2.88	3.38	3.03	3.168	0.097				Cu2+	0.5	2.05	1.65	1.68	1.69	2.02	1.81715	0.08
			1	2.9	3.28	3.36	3.14	2.8	3.12239	0.067					1	1.63	2.04	1.59	1.98	1.64	1.77134	0.046
			2	2.82	2.91	2.94	3.47	3.29	3.17236	0.089					2	1.61	1.91	1.88	1.51	1.41	1.65868	0.07
			3	3.32	3.32	3.44	2.8	2.72	3.18828	0.116					3	1.69	1.33	1.3	1.77	1.72	1.53535	0.054
			4	2.89	3.36	3.07	2.78	3.41	3.20639	0.085					4	1.19	1.22	1.77	1.23	1.76	1.42633	0.092
			6	3.44	2.95	2.78	3.32	2.98	3.22468	0.085					6	1.49	1.55	1.08	1.11	1.05	1.2624	0.059
			8	2.73	3	3.41	3.18	3.17	3.20917	0.072					8	0.8	0.79	1.04	1.42	1.45	1.08561	0.104
			10	3.16	3.03	3.49	2.86	3.02	3.16331	0.062					10	0.55	0.56	1.02	1.23	1.24	0.91897	0.119
			12	2.9	3.48	3.39	2.76	3.05	3.17473	0.101					12	0.42	0.48	0.69	1.11	0.7	0.68188	0.073
			14	2.8	2.74	3.49	3.3	3.05	3.19292	0.116					14	0.53	0.33	0.32	0.78	0.53	0.5315	0.037
			16	3.32	2.89	3.2	3.1	3.39	3.15179	0.039					16	0.18	0.55	0.67	0.22	0.15	0.35131	0.057
			18	3.15	3.43	2.86	3.09	3.46	3.18243	0.063					18	0.11	0.56	0.42	0.16	0.06	0.25851	0.047
Figure 2f
				I2213/I2155												I2238/I2155
		Compound	Dose (μM)	I	II	III	IV	V	Mean	SD				Compound	Dose (μM)	I	II	III	IV	V	Mean	SD
		Cu+	1	3.21	3.37	3.39	2.5	3.03	3.1123	0.108				Cu2+	1	1.62	2.03	1.6	1.97	1.65	1.77733	0.0586
			2.5	3.32	2.79	2.78	2.66	3.09	2.93143	0.073					2.5	1.62	1.91	1.88	1.5	1.43	1.67999	0.0893
			4	2.79	2.88	2.05	2.74	2.79	2.68773	0.077					4	1.18	1.23	1.76	1.21	1.76	1.4638	0.0678
			5	2.81	2.78	2.88	2.2	2.79	2.41431	0.1362					5	1.47	1.56	1.08	1.12	1.05	1.37775	0.0689
			7.5	1.79	2.29	1.83	2.06	2.39	2.06956	0.072					7.5	0.78	0.77	1.03	1.43	1.44	1.1293	0.0734
			9	1.69	1.58	1.74	2.13	2.13	1.86322	0.069					9	0.57	0.56	1.03	1.22	1.26	1.02174	0.0657
			12	1.45	1.16	1.67	1.74	1.41	1.4913	0.053					12	0.43	0.5	0.69	1.09	0.69	0.75607	0.0801
			14	1.08	1.4	1.05	0.97	1.45	1.17627	0.048					16	0.17	0.57	0.69	0.22	0.13	0.44416	0.05566

## Sheet: Fig.3b
Figure 3b
				ρ													95%Confidence intervals
		Compound	Conditions	I	II	III	IV	V	VI	VII	VIII	IX	X	Mean	SD	P value	Upper limit	Lower limit
		1	0	0.983	0.968	0.915	0.922	0.962	0.917	0.923	0.91	0.909	0.923	0.932	0.002
			0.5	0.936	0.955	0.927	0.913	0.959	0.966	0.932	0.95	0.949	0.957	0.944	0.003	0.28	0.0323	-0.0099
			3	0.956	0.907	0.918	0.962	0.965	0.966	0.933	0.915	0.926	0.94	0.94	0.004	0.619	0.02887	-0.01767
			6	0.929	0.887	0.856	0.939	0.921	0.877	0.93	0.893	0.866	0.908	0.901	0.007	0.018	-0.00623	-0.05897
			12	0.593	0.596	0.578	0.685	0.698	0.572	0.612	0.692	0.697	0.678	0.64	0.029	8.625e-12	-0.25302	-0.33318
			18	0.32	0.157	0.132	0.111	0.256	0.224	0.303	0.243	0.105	0.201	0.205	0.039	2.5e-16	-0.67362	-0.78238
			24	0.209	0.088	0.076	0.099	0.078	0.184	0.056	0.198	0.133	0.109	0.123	0.03	2.416e-19	-0.76929	-0.85111

## Sheet: Fig.3e
Figure 3e
				I2213/I2155													95%Confidence intervals
		Compound	Conditions	I	II	III	IV	V	VI	VII	VIII	IX	X	Mean	SD	P value	Upper limit	Lower limit
		Cu+	I	3.52075	3.49575	3.33825	3.19575	3.22325	3.22075	3.19575	3.07325	3.24325	3.10825	3.26	0.088
			II	3.3125	3.28	3.2	3.07	3.1375	3.175	2.995	2.9275	2.9425	2.96	3.1	0.08	0.023	-0.2504	-0.298
			III	3.2125	3.2875	3.095	3.07	3.045	3.0475	3.04	2.9125	2.9325	2.9575	3.06	0.056	0.004	-0.0753	-0.3277
			IV	3.35675	3.34175	3.27425	3.10675	3.11675	3.11175	3.03175	2.99425	3.15675	2.99925	3.15	0.071	0.132	0.2074	-0.0294
			V	3.34825	3.34575	3.22825	3.14825	3.17325	3.19075	2.98075	2.95825	2.97575	2.96075	3.13	0.095	0.263	0.2	-0.0581
			VI	3.3725	3.3225	3.32	3.0525	3.205	3.2025	3.0275	2.99	3.1925	3.015	3.17	0.08	0.075	0.2325	-0.0125
				I2238/I2155													95%Confidence intervals
		Compound	Conditions	I	II	III	IV	V	VI	VII	VIII	IX	X	Mean	SD	P value	Upper limit	Lower limit
		Cu2+	I	1.93425	1.87425	2.01175	2.07925	1.79675	1.84925	1.66425	2.03675	1.74425	1.79925	1.88	0.073
			II	1.84325	1.74075	1.58325	1.70825	1.73825	1.56825	1.55825	1.52325	1.86575	1.78075	1.69	0.062	0.005	-0.0661	-0.3099
			III	1.803	1.718	1.5155	1.5605	1.6955	1.4805	1.488	1.5155	1.8005	1.763	1.63	0.072	0.000718	-0.1185	-0.3715
			IV	1.84075	1.78075	1.91325	1.91575	1.57575	1.65075	1.56825	1.94825	1.61325	1.70325	1.75	0.087	0.08	0.0157	-0.2497
			V	1.8365	1.864	1.959	1.9665	1.7615	1.719	1.684	1.949	1.659	1.7215	1.81	0.056	0.006	0.297	0.059
			VI	1.88925	1.90675	1.96675	1.99675	1.82425	1.75925	1.66925	1.97925	1.68425	1.71425	1.84	0.064	0.002	0.3273	0.0827

## Sheet: Fig.4b,c
Figure 4b
				I2213/I2155													95%Confidence intervals
		Compound	Conditions	I	II	III	IV	V	VI	VII	VIII	IX	X	Mean	SD	P value	Upper limit	Lower limit
		Cu+	I	2.89	2.52	3.1	2.89	3.07	3.19	2.6	2.53	2.6	2.51	2.79	0.072
			II	3.15	3.18	3.21	2.98	3.17	3.22	3	2.84	2.8	2.75	3.03	0.033	0.031	0.4549	0.0251
			III	3.58	2.96	3.41	3.3	3.35	3.28	3.01	2.91	2.86	3.34	3.2	0.06	0.002	0.6512	0.1688
			IV	2.765	2.925	2.815	2.87	2.775	2.715	2.66	2.555	2.605	2.515	2.72	0.073	0.47	0.1294	-0.2694
			V	2.87	2.55	3.08	2.98	2.57	2.89	2.67	2.35	2.54	2.4	2.69	0.063	0.4	0.1437	-0.3437
			VI	3.01	2.9	2.28	3.01	2.37	2.91	2.87	2.34	2.3	2.51	2.65	0.099	0.298	0.1343	-0.4145
Figure 4c
				I2238/I2155													95%Confidence intervals
		Compound	Conditions	I	II	III	IV	V	VI	VII	VIII	IX	X	Mean	SD	P value	Upper limit	Lower limit
		Cu2+	I	1.295	1.35	1.315	1.32	1.295	1.09	1.21	1.015	1.05	1.36	1.23	0.068
			II	1.5	1.55	1.69	1.79	1.59	1.87	1.4	1.76	1.46	1.79	1.64	0.026	7e-06	0.5481	0.2719
			III	1.79	1.54	1.6	1.28	1.49	1.6	1.02	1.39	1.6	1.49	1.48	0.045	0.005	0.4152	0.0848
			IV	1.44	1.6	1.55	1.52	1.69	1.21	1.02	1.49	1.09	1.59	1.42	0.053	0.036	0.3662	0.0138
			V	1.49	1.81	1.8	1.51	1.83	1.44	1.56	1.49	1.59	1.98	1.65	0.035	1.7e-05	0.5718	0.2682
			VI	0.99	0.88	0.995	1.17	1.23	1	0.825	0.68	1.04	0.99	0.98	0.1	0.001	-0.1134	-0.3867

## Sheet: Fig.4d
Figure 4d	anti-Cox 17									anti-SCO1										anti-β-actin
Notice：All the above samples derive from the same experiment and all blots were processed in parallel.

## Sheet: Fig.4e
Figure 4e
				ratio
		Compound	Conditions	I	II	III	IV	V	Mean	SD	P value	Upper limit	Lower limit
		SCO1	control	0.33	0.13	0.12	0.25	0.12	0.19	0.01
			ogd	0.17	0.2	0.05	0.06	0.07	0.11	0.013	0.0169	0.202	-0.042
				ratio								95%Confidence intervals
		Compound	Conditions	I	II	III	IV	V	Mean	SD	P value	Upper limit	Lower limit
		Cox17	control	0.54	0.32	0.37	0.6	0.47	0.46	0.014
			ogd	0.22	0.37	0.18	0.19	0.29	0.25	0.01	0.01	0.3551	0.0649

## Sheet: Fig.4f
Figure 4f
				% of control
		Compound	Conditions	I	II	III	IV	V	VI	VII	VIII	IX	X	Mean	SD	P value	Upper limit	Lower limit
		1	control	99.3	98.6	99.5	94.5	98.8	96.6	97.6	98.9	99.9	97.5	98.1	3.72
			ogd	32.4	33.2	27.8	29.8	27.5	32.9	33.5	31.1	30.4	30.2	30.9	4.6	2.5309e-24	69.03	65.4506
			GSh	76.8	73.2	75.7	72.1	72.9	73.9	77.5	75.2	73.5	74.9	74.6	3.08	9.6025e-21	-41.8484	-45.5317

## Sheet: Fig.4g
Figure 4f
				C													95%Confidence intervals
		Compound	Conditions	I	II	III	IV	V	VI	VII	VIII	IX	X	Mean	SD	P value	Upper limit	Lower limit
		Cu1	ogd	2.5	1.55	2.45	1.76	1.97	1.58	1.67	1.75	2.68	1.9	1.98	0.17
			mk801	0.42	0.71	0.68	1	0.43	0.45	0.48	0.4	0.37	0.7	0.56	0.04	1.2945e-08	1.722	1.112
				C													95%Confidence intervals
		Compound	Conditions	I	II	III	IV	V	VI	VII	VIII	IX	X	Mean	SD	P value	Upper limit	Lower limit
		Cu2	ogd	5.2	4.88	3.67	3.95	3.66	4.58	5.07	4.88	3.88	4.7	4.45	0.36
			mk801	1.9	1.05	1.02	2	1.03	0.84	0.68	0.74	1.24	0.87	1.14	0.21	4.5488e-11	3.81	2.81

## Sheet: Fig.5c
Figure 5c
				I2213/I2155
		Compound	time(h）	I	II	III	IV	V	VI	VII	VIII	IX	X	Mean	SD
		Cu1	0	3.66	2.88	3.41	3.24	3.04	3.62	3.26	2.78	3.51	2.9	3.23	0.1
			0.5	2.82	3.26	3.44	3.11	3.4	3.35	2.88	2.85	2.78	2.91	3.08	0.069
			1.5	3.3	3.27	3.16	2.83	3.27	3.41	3.1	2.57	2.89	2.6	3.04	0.09
			3	3.1	2.52	3.3	3.14	3.42	2.76	2.9	2.98	3.17	2.71	3	0.08
			4	3.19	3.2	3.37	3.16	2.7	3.28	2.65	3.03	2.5	2.52	2.96	0.11
			6	3.16	3.28	2.47	3.26	3.22	3.34	2.62	2.45	2.85	2.65	2.93	0.13
			9	2.92	2.78	3.16	3.14	2.8	3.26	2.67	3.01	2.55	2.61	2.89	0.06
			12	2.87	2.51	3.12	3.07	2.59	3.3	2.56	2.98	2.89	2.51	2.84	0.08
			24	2.88	2.59	3.11	3.09	2.41	3.1	2.61	2.99	2.87	2.55	2.82	0.07
				I2238/I2155
		Compound	time(h）	I	II	III	IV	V	VI	VII	VIII	IX	X	Mean	SD
		Cu2	0	1.81	2.05	2.11	1.57	1.99	1.4	1.44	2.05	2.18	1.9	1.85	0.08
			0.5	1.81	1.89	1.92	1.57	2.09	1.6	1.58	2.05	1.99	1.9	1.83	0.04
			1.5	1.8	1.7	1.8	1.67	1.88	1.6	1.58	1.9	1.99	1.88	1.78	0.02
			3	2.05	2	1.73	1.98	1.65	2.01	1.78	1.64	1.67	1.49	1.8	0.04
			4	1.98	2	1.55	1.34	1.85	1.67	1.78	1.62	1.32	1.89	1.7	0.06
			6	1.2	1.7	1.66	1.29	1.78	1.68	1.23	1.55	1.27	1.64	1.51	0.05
			9	1.57	1	1.52	0.99	1.55	0.83	0.96	1.62	1.22	1.54	1.28	0.097
			12	1.47	1.59	0.7	0.82	1.54	1.19	1.04	1.61	1.06	0.98	1.2	0.1
			24	1.37	0.89	1.35	0.93	1.36	1.14	0.9	1.36	0.92	1.48	1.17	0.06
				C
		Compound	time(h）	I	II	III	IV	V	VI	VII	VIII	IX	X	Mean	SD
		O2•-	0	2.66	1.3	1.57	2.24	2.24	2.57	2.26	1.38	2.49	1.49	2.02	0.28
			0.5	3.24	2.44	3.21	3.17	2.21	3.4	2.16	3.27	3.4	2.1	2.86	0.31
			1.5	3.81	2.88	3.89	2.98	2.38	4	3.87	2.68	3.7	2.41	3.26	0.43
			3	3.1	3.41	4.99	4.87	5.02	3.62	3.8	3.88	4.9	3.51	4.11	0.56
			4	6.78	5.13	4.97	5.16	6.88	5.08	6.75	6.95	5	4.9	5.76	0.87
			6	13.65	12.12	11.9	12.11	13.69	12.01	13.25	13.77	11.2	11.9	12.56	0.87
			9	16.27	14.12	13.9	14.11	15.69	14.01	16	16.2	13.2	14	14.75	1.3
			12	16.76	15.33	15.12	15.17	16.74	15.22	16.26	16.88	14.21	14.91	15.66	0.86
			24	16.99	15.13	17	15	16.71	15.02	16.8	16.74	15.28	15.13	15.98	0.85

## Sheet: Fig.5d,e
Figure 5d
				I2213/I2155													95%Confidence intervals
		Compound	Conditions	I	II	III	IV	V	VI	VII	VIII	IX	X	Mean	SD	P value	Lower limit	Upper limit
		Cu+	I	2.886	2.516	3.161	2.966	3.011	3.066	2.851	2.581	2.626	2.556	2.82	0.055
			II	3.405	3.535	3.36	3.045	3.275	3.445	3.355	2.8	2.85	2.93	3.2	0.072	0.004	0.1407	0.615
			III	2.526	2.551	3.091	3.231	3.021	2.641	2.861	2.656	3.201	2.641	2.84	0.075	0.863	-0.2197	0.2597
			IV	2.925	2.895	2.905	2.94	2.805	3.015	2.595	2.485	2.48	2.555	2.76	0.043	0.54	-0.2704	0.1464
			V	2.925	2.865	2.855	2.96	2.81	2.965	2.545	2.59	2.37	2.415	2.73	0.052	0.386	-0.3096	0.1256
			VI	3.02	2.87	2.485	2.93	2.675	3.12	3.035	2.565	2.565	2.435	2.77	0.064	0.64	-0.2815	0.1775
Figure 5e
				I2238/I2155													95%Confidence intervals
		Compound	Conditions	I	II	III	IV	V	VI	VII	VIII	IX	X	Mean	SD	P value	Lower limit	Upper limit
		Cu2+	I	1.45	1.53	1.5	1.185	1.56	1.105	1.125	1.275	1.07	1.4	1.32	0.036
			II	1.925	1.875	1.9	2.02	1.415	1.52	1.415	2.04	1.485	1.805	1.74	0.064	0.000538	0.2099	0.6301
			III	1.325	1.445	1.475	1.155	1.515	1.12	1.09	1.445	1.51	1.42	1.35	0.028	0.712	-0.1379	0.1979
			IV	1.425	1.53	1.465	1.045	1.635	1.155	1.185	1.5	1.235	1.625	1.38	0.044	0.51	-0.1276	0.2476
			V	1.42	1.705	1.56	1.26	1.74	1.305	1.235	1.565	1.295	1.615	1.47	0.036	0.0095	-0.0286	0.3286
			VI	1.32	1.705	1.64	1.275	1.8	1.315	1.325	1.685	1.255	1.58	1.49	0.044	0.0074	-0.0184	0.3584

[truncated: 5 more sheets: Fig.5f, Fig.5g, Fig.5h, Supplementary Fig.24, Supplementary Fig.27]
